# Supplementary material for: Polyaromatic Group Embedded Cd(II)-Coordination Polymers for Microwave-Assisted Solvent-Free Strecker-Type Cyanation of Acetals
Source: Molecules. 2023 Jan 18;28(3):945. doi: 10.3390/molecules28030945 (PMC9919643; doi:10.3390/molecules28030945)
Supplement: Supplementary file 1 [file molecules-28-00945-s001.zip]

Archive with 1 entries (1 files):
- molecules-2116415-supplementary.pdf
